# Supplementary material for: Antigen presentation by lung epithelial cells directs CD4+ TRM cell function and regulates barrier immunity
Source: Nat Commun. 2021 Oct 5;12:5834. doi: 10.1038/s41467-021-26045-w (PMC8492657; doi:10.1038/s41467-021-26045-w)
Supplement: Supplementary file 4 — Source data [file 41467_2021_26045_MOESM4_ESM.xlsx]

## Sheet: Fig. 1
	Fig 1b							Fig 1c						Fig 1d			Fig 1e
	Club	Multiciliated	AT1	AT2	SPC-GFPlow	APCs		Club	Multiciliated	AT1	AT2	SPC-GFPlow		AT2	SPC-GFPlow		AT2	SPC-GFPlow
	753	585	837	11746	24104	26510		42.56	110.848	59.904	135.936	43.072		170	290		447	858
	699	558	753	11222	22770	25948		50.88	108.864	52.16	132.16	44.672		160	283		597	1022
	634	516	890	11197	21360	23819		39.168	110.656	69.888	129.664	40.704		171	282		646	1078
	725	552	788	11854	22770	26764		49.408	101.76	54.72	130.56	44.8		162	293		402	732
	634	579	634	11222	16926	21462		34.752	111.424	63.296	135.552	32.128		139	212		269	769
	568	540	421	12353	19714	20424		33.536	113.472	76.416	133.504	33.472		133	215		507	864
	553	564	460	11936	21210	20327		35.584	118.272	70.656	133.632	36.48		155	242
	653	541	826	14054	20862	21360		38.656	114.88	36.544	132.352	31.424		129	211
	Fig 1f					Fig 1f					Fig 1f					Fig 1f
	Spc					Scgb1a1					Foxj1					Aqp5
	AT2	SPC-GFPlo	Club	Ciliated		AT2	SPC-GFPlo	Club	Ciliated		AT2	SPC-GFPlo	Club	Ciliated		AT2	SPC-GFPlo	Club	Ciliated
	3.1	0.19	0.03	0		0.02	0.79	4.04	0.34		0.04	1.58	0.76	93.84		5.56	1.17	0.82	0.68
	1.89	0.32	0.09	0		0.02	0.22	1.18	0.23		0.04	0.81	4.3	244.58		1.31	0.97	0.89	0.13
	1.76	0.37	0.03	0		0.02	0.25	1.12	0.07		0.04	8.06	2.26	45.48		1.06	1.04	0.42	0.08
	5.49	0.8	0.02	0.01		0.04	0.73	1.89	0.36		0.08	0.28	3.45	68.73		2.94	0.66	0.27	0.45
	25.65	5.79	0.09	0.02		0.04	3.93	15.04	0.96		0.12	14.34	7.58	152.25		2.7	0.94	1.34	0.6
	8.97	4.32	0.02	0.02		0.01	1.21	2.49	0.21		0.05	4.94	1.54	77.44		1.7	0.17		0.14
	1.78	1.84	0.19			0	2.48	1.88	0.18		0.03	1.88	6.13	126.88		0.29	0.47		0.04
	10.83					0.03	0.56	76.18	0.26		0.1		6.23	49.24		2.22
	Fig 1g
	Club	BASC	SPC-YFPlow	AT2	Other
	3	23706	38911	41875	3
	3	10833	23779	26466	3
	3	21627	35390	38792	3
	3	11273	28049	29637	3
	3	5312	21827	23275	3
	-1636	20232	38630	41531	-396
	-1636	6186	26447	27939	-1018
	-1636	9095	25217	27806	-908
	-1636	11666	32486	34663	639
	-1636	4913	20813	21310	-392

## Sheet: Suppl. Fig. 1
	Fig S1a
		Club		Cilia		AT2		SPC-GFPlow		AT1		Other
		Naive	Sp19F	Naive	Sp19F	Naive	Sp19F	Naive	Sp19F	Naive	Sp19F	Naive	Sp19F
		22.4	35.3	5.69	5.78	19.6	18.5	36.9	21	1.68	1.61	13.73	17.81
		26.7	31.9	7.47	8.09	23.7	15.4	26.5	28.7	0.96	1.26	14.67	14.65
		22	40.6	6.65	6.19	25.9	13.9	30.3	21.9	1.37	1.07	13.78	16.34
		29.8	41.5	5.67	7.45	24.5	10.4	27.2	23.1	0.52	0.88	12.31	16.67
		24.2	34.6	7.8	12.1	21.9	10.8	30.3	24.6	0.59	0.76	15.2	17.1
		25.5	35.9	8.79	10.4	20.8	11.6	28	28.9	0.35	0.2	16.6	13
		24.2	40.7	9.33	11	24.9	8	27.9	25	0.49	0.35	13.2	15
		26.1	28.1	8.32	12.9	17.1	17.1	32.8	18.8	0.57	0.9	15.1	22.2
			36		13.1		8.94		25.6		1.44		14.9
	Average	25.1	36.1	7.5	9.7	22.3	12.7	30	24.2	0.8	0.9	14.3	16.4
	Fig S1d					Fig S1d					Fig S1d					Fig S1d
	Sox2					H2-K1					AW112010					Cdkn1a
	AT2	SPC-GFPlo	Club	Ciliated		AT2	SPC-GFPlo	Club	Ciliated		AT2	SPC-GFPlo	Club	Ciliated		AT2	SPC-GFPlo	Club	Ciliated
	0.07	7.86	7.96	57.36		3.09	3.14	1.16	1.6		0.06	23.23	12.51	12.27		12.9	6.96	1.46	66.18
	0.05	4.08	5.86	24.68		2.31	1.32	0.62	1.54		0.1	2.49	12.11	16.53		4.35	2.97	2.12	56.78
	0.05	3.31	11.78	16.47		3.38	1.37	0.72	1.11		0.03	2.01	3.11	5.45		3.87	2.77	0.98	37.1
	0.02	1.59	5.98	32.31		2.43	1.23	0.36	1.22		3.79	4.03	2.57	2.72		2.79	10.17	0.67	35.61
	0.02		11.1	43.22		1.34	2.03	0.9	2.21		0.02	8.68	2.23	3.68		2.92	7.7	2.83	50.75
	0.01					1.53	2.22	0.87	1.03		0.03	5.84	4.17	2.64		4.44	4.16	2.67	26.02
	0.02					1.92	1.79	0.5	1.39		0.04	5.5				3.14	2.63	1.11	23.15
						1.35	1.32	0.47	0.82		0.05					4.67	7.91	1.38	15.6
						4.66	3.92	3.89	1.99							16.89	17.72	8.99	10.98
						1	2.2	2.11	0.5							3.68	33.97	16.6	19.28
						4.62	5.17		3.27							11.96	8.13	21.55	18.65
						6.94	5.41		0.04							5.81	23.03	5.02	15.4

## Sheet: Fig. 2
	Fig 2a			Fig 2a			Fig 2a			Fig 2a			Fig 2a
	Club			Ciliated			AT1			SPClowMHChigh			AT2
	Naive	Sp19F		Naive	Sp19F		Naive	Sp19F		Naive	Sp19F		Naive	Sp19F
	6573	4254		2364	2341		28072	3312		7546	5257		50531	36724
	7512	9906		2177	2739		44548	30160		7496	11171		53045	81276
	5416	3279		1976	2314		30743	11403		7301	4091		57476	49559
	7253	4944		2771	2815		56095	5938		7142	3359		50900	24392
	13174	6226		3089	4228		51898	11197		9136	4751		62284	31414
	10341	9773		2310	5313		49921	12757		6718	6660		56095	50653
	5302	4444		1442	2227		7064	7629		3113	2323		38259	26321
	5989			1828			19392			4116			56368
	Fig 2b			Fig 2b			Fig 2b			Fig 2b			Fig 2b
	Club			Ciliated			AT1			SPClowMHChigh			AT2
	Naive	Sp19F		Naive	Sp19F		Naive	Sp19F		Naive	Sp19F		Naive	Sp19F
	753	1413		585	1523		837	1570		24104	49081		11746	57336
	699	1646		558	1693		753	1475		22770	46307		11222	65078
	634	798		516	945		890	1076		21360	40736		11197	53174
	725	1046		552	1353		788	1636		22770	45750		11854	68165
	634	1603		579	2037		634	2382		16926	56231		11222	74976
	568	952		540	952		421	918		19714	48372		12353	67010
	553	1014		564	1220		460	2202		21210	49200		11936	78157
	653	1579		541	2013		826	903		20862	45639		14054	46758
		908			1099			2017			49559			79701
	Fig 2c			Fig 2c			Fig 2c			Fig 2c
	Club			Ciliated			SPClowMHChigh			AT2
	MHC-IIfl/fl	MHC-IIΔEpi		MHC-IIfl/fl	MHC-IIΔEpi		MHC-IIfl/fl	MHC-IIΔEpi		MHC-IIfl/fl	MHC-IIΔEpi
	8.81	6.27		13.3	6.42		20.6	6.16		21.8	5.79
	6.41	4.87		5.76	4.69		15.2	4.87		34.8	5.12
	5.48	5.42		10.5	5.13		10.4	4.92		15.5	5.24
	5.86	6.36		5.3	6.84		33.3	6.93		62.7	6.89
		5.8			5.98			4.92			5.3
		5.31			5.31			5.25			4.98
	Fig 2g
	MHC-II
	Days	AT2						Ciliated						Club						SPClowMHChigh						Club-Ciliated
	0	59427	82136	52576	91418	62027	77835	1699	1820	1315	1809	1964	2217	2014	1578	1581	2182	1930	2087	218117	228327	204829	231318	205032	217856	871	982	743	834	1040	1112
	1	170016	152467	170708	151660	156901	138986	1856	2137	2458	3034	3739	3449	1417	1153	1270	1475	1708	1704	258924	210789	267421	209616	241210	236712	834	652	949	1104	1374	1159
	3	495134	491443	399746	474326	440541	391836	3851	3711	3612	4658	4272	4104	1701	1805	1771	2528	2363	2404	492194	470296	394733	407401	418869	399028	1785	1812	2180	2137	1771	1993
	7	177783	134318	180776	154645	179535	151351	2452	2346	2904	2476	5082	2500	1433	1338	1148	1462	3024	1199	288720	246406	265328	275451	282014	265739	893	886	1114	1030	2919	1151
	8	323369	275498	275819	218335	208039	217401	16045	8378	14037	8030	21248	10115	29567	8819	14043	9926	25224	11730	443980	392051	319283	334233	345439	316486	25344	9295	17531	11905	35125	13176
	10	183821	385532	389047	332498	319271	280232	3173	6737	11409	9671	8334	10726	1222	4978	10738	9697	8667	10552	309324	379066	395787	407557	438312	390021	1292	6784	12059	11860	8809	14005
	14	301297	233339	311630	288881	235856	252818	4599	3376	3612	2933	2787	4116	3017	2308	3070	2775	2939	3674	380285	303161	348644	375772	336649	392257	2907	1778	2264	1876	2042	3277
	24	146913	134746	217760	155985	152815	125491	2466	2480	6327	2495	3000	2341	1901	1604	3647	2674	2368	2067	292410	255556	327226	283519	293270	285787	1368	1202	3922	1846	1998	1629
	35	110129	132797	117960	106104	116374	87996	2213	3127	2657	1991	2091	2079	2608	1527	1953	1799	1847	2010	285951	300797	275623	274338	272126	260167	1426	1430	1415	1161	1210	1329
	Fig 2h
	CD40
	Days	AT2						Ciliated						Club						SPClowMHChigh						Club-Ciliated
	0	-1292	-1135	-1055	-653	-810	-986	-661	-651	-827	-480	-334	-206	13422	11203	11000	3014	4159	4974	783	807	627	1725	1775	1704	2100	2338	2040	1194	1144	1179
	1	-372	-308	305	-390	239	64	-731	-452	-247	-147	60.5	-59	12657	7346	15493	4123	4589	4216	1139	1229	1356	1716	1983	1857	3522	3291	4151	1550	2322	2042
	3	132	-176	711	-463	49.5	-0.872	-332	-455	23.3	-241	-341	112	11279	15659	16424	4639	7268	5872	1612	1459	1719	1979	2104	2094	3860	3746	4840	1777	2186	2405
	7	-618	-829	-328	-511	-375	-609	-383	-646	-238	-379	-150	-256	3080	2746	3609	2358	3078	3314	1588	1449	1850	1471	2050	1551	900	741	979	922	1189	972
	8	756	355	819	69.9	1.06	-70.2	48.6	-140	-309	-170	-157	-460	3654	3568	3505	3551	5492	2966	2372	2190	2822	2240	2374	2074	1744	1627	1676	1772	1878	1392
	10	-606	237	-20	-432	-414	-538	-216	48.3	31.8	-1005	-731	-910	4943	3267	3682	4447	6541	2503	1278	2123	2779	1200	1226	1191	1331	1708	1865	1412	2030	1455
	14	-410	-744	-686	-777	-742	-562	-179	-517	-786	-789	-831	-1212	2305	2368	1686	5370	2743	4669	1600	1362	1167	963	1000	1191	1284	1038	939	1376	1410	1370
	24	377	634	731	-557	-62.5	-183	1647	2381	2576	22.3	201	134	4995	5423	3930	9771	11660	13172	2571	2978	3435	1512	1510	1623	2086	2030	2642	2002	2181	2363
	35	-81	342	9.82	-833	-861	-719	229	723	469	-270	-95.1	-177	5611	4610	4781	12493	7702	11641	2017	2256	2057	1314	1247	1321	1475	1638	1431	2028	1652	1968
	Fig 2i
	CD86
	Days	AT2						Ciliated						Club						SPClowMHChigh						Club-Ciliated
	0	-1833	-1738	-1690	-1076	-1168	-1041	2988	2281	2141	3402	2610	3391	-411	-609	-500	36.3	-121	-80.8	-1042	-1243	-1209	-489	-687	-513	956	770	760	1142	905	1105
	1	-354	-536	25.5	-522	-485	-541	4568	5413	5979	5167	5431	5672	-105	-112	-210	85	59.6	289	-844	-733	-556	-260	-178	-245	1662	1489	1701	1452	1495	1829
	3	-325	-963	-666	-925	35.5	-153	3747	3152	3659	4430	5250	5138	155	85.7	-80.4	86	578	519	-657	-772	-738	-163	751	581	1095	1052	1197	1133	1531	1428
	7	-1344	-1447	-1173	-834	-771	-908	2441	2542	2888	6673	6928	7702	-486	-452	-521	122	188	-8.44	-1436	-1901	-1890	-827	-621	-730	322	426	241	1757	1797	1933
	8	1077	-178	2235	797	378	226	2638	2170	1988	8066	7360	5887	-449	-371	-402	419	494	443	-1388	-1488	-829	-56.2	37.9	-181	267	223	299	2398	2617	1857
	10	-1393	-638	-1027	-774	-866	-1071	3469	3076	2492	1524	1388	1067	-394	103	35.5	-118	-246	-163	-909	79.2	-209	-295	-278	-406	880	987	904	479	407	356
	14	-564	-713	-627	-645	-775	-582	5642	5514	4338	3119	1502	2429	206	280	278	-6.65	-1.88	-47.2	-33.2	-48.4	20.7	-337	-287	-134	1531	1533	1392	759	735	629
	24	-953	-1028	-646	-953	-862	-972	1792	1999	3032	4870	4948	4746	-237	-285	180	431	204	286	-421	-470	-246	-138	-237	-97.3	575	661	957	1884	1715	1894
	35	-975	-670	-919	-1359	-1408	-1449	1828	2888	2298	5625	6015	5779	330	257	201	15.7	23.7	-7.43	-134	-63	-109	-720	-797	-737	1141	1204	1135	2038	2176	2025
	Fig 2j
	ICAM1
	Days	AT2						Ciliated						Club						SPClowMHChigh						Club-Ciliated
	0	21485	21977	19450	23363	23510	22959	743	1403	3089	8356	7256	7821	-5529	-5492	-4867	-1380	-1738	-1850	19552	17145	18938	21356	24160	25573	-5459	-5461	-5067	-3742	-3778	-3422
	1	427176	440428	466163	508610	659016	596157	71027	103879	104394	116764	170550	141330	12382	31267	22226	28976	25315	24621	121013	162838	162657	147579	180740	149453	11780	18508	24367	23380	34657	22667
	3	205681	154063	176715	152255	124153	94967	61050	51084	60774	47608	48917	48164	1825	95.1	7736	2548	1840	3475	57447	44598	57920	47418	38720	35141	9790	5509	28718	6862	4328	4008
	7	24290	22122	24714	24700	31525	23540	-1062	-3376	-10717	1569	12615	301	-4089	-4642	-4869	-4481	-3890	-5216	12682	22919	16073	15271	18859	15593	-6974	-7667	-9143	-7232	-3037	-6515
	8	228602	132378	357058	351050	276577	257609	62602	44146	68789	91042	112982	65538	6757	2455	6264	13025	21262	10369	69708	50506	84400	87275	87981	69204	14296	6637	15257	34701	43803	16204
	10	37081	72818	65898	76878	87691	45725	4238	37407	37929	36936	36443	24419	-5784	-916	-3.42	-206	-152	-190	25475	20998	22275	34240	35915	22138	-7105	6824	8887	4782	5874	1751
	14	26158	21006	24077	26075	24949	25998	876	346	2253	5143	6187	-155	-6800	-7043	-6320	-5328	-4109	-8097	10003	11254	15027	18519	15268	5556	-8959	-9504	-8624	-7225	-7162	-8640
	24	19030	20596	25733	15208	18129	14492	-1592	-1815	11677	-3283	-4195	-3487	-8501	-8799	-3270	-11617	-11576	-12920	9950	12531	7927	15977	10954	9355	-8894	-8543	-5322	-9862	-9949	-11523
	35	16512	22851	18211	16453	18090	18192	-3496	-5984	-5536	-2751	-3400	-3634	-13254	-13252	-12975	-10727	-9711	-9728	14615	5658	12001	17668	19213	15614	-10770	-12073	-11340	-9621	-9402	-9378
	Fig 2k
	PD-L1
	Days	AT2						Ciliated						Club						SPClowMHChigh						Club-Ciliated
	0	1651	2476	1602	2755	2015	2441	2063	2701	2077	2333	2585	2614	2763	3382	2361	1942	2027	1835	23721	30694	21315	23525	18698	22050	1604	2561	1645	1131	1295	1283
	1	10632	10134	12681	10558	13455	9302	3266	4162	5610	7330	9101	5703	2173	2077	2315	2211	2074	1841	44842	30975	42991	31036	45773	45922	1785	1836	2837	3136	3649	2604
	3	43048	41046	33652	26473	32514	23371	4862	4430	6594	5130	7428	6294	1880	2017	3222	1240	2024	1889	66957	64619	54580	49693	63085	55228	2314	2540	5508	2425	2811	2647
	7	6719	4750	6277	7238	11079	7981	3635	3573	3968	5534	7410	5430	1680	1528	1349	1931	2688	1664	29225	19928	22818	35306	40069	32886	1364	1385	1329	1970	3806	2013
	8	24820	14115	19187	21823	20770	18868	27525	8472	17619	15645	31183	11460	8006	3140	5657	5722	10383	6343	74058	50673	59635	69231	69488	68574	20308	6994	16576	12721	31805	10270
	10	8103	26023	27638	22066	20547	16972	4192	5942	6601	9902	9545	8093	1277	2469	3082	3213	2973	3140	36126	58744	66061	63999	68742	58776	1916	4441	8257	6119	5990	5307
	14	15798	11302	21519	13745	11305	11724	3361	2681	2280	3561	2875	3420	1421	1241	1565	1498	1727	1471	49783	39296	52412	35579	34233	40918	1596	1289	1241	1206	1262	1252
	24	6374	5385	10880	4573	4480	4215	4378	5023	8302	3490	4253	3543	2222	2421	4372	3372	2566	2308	37295	26855	48759	29672	31209	31891	1853	1936	4180	2315	2482	1953
	35	3724	3984	3740	2928	3393	2154	2783	2954	3671	2584	2701	2636	1913	967	1548	1835	1821	2835	31278	39474	33676	29323	26885	30205	1295	1170	1514	1303	1313	1559
	Fig 2l
	PD-L2
	Days	AT2						Ciliated						Club						SPClowMHChigh						Club-Ciliated
	0	-3389	-3166	-3214	-2859	-2852	-144	4227	3725	2405	2995	2726	5060	-138	265	-459	-1127	-916	-733	-1688	-1263	-2145	-2068	-2399	-1925	2092	2556	1950	1647	1450	1813
	1	6877	10286	9265	15124	13596	14344	9210	15661	15714	14278	18355	18617	1484	2576	2086	1966	1572	2252	2229	3635	3892	3225	4325	3890	5142	5903	6039	5062	5812	6984
	3	3315	-190	939	1261	294	-1017	10024	8441	11375	11304	9969	13738	1939	1741	2300	1514	1466	1676	1560	785	1552	726	742	400	4758	3992	6259	4364	3949	4444
	7	-2399	-52.9	116	-2334	-1505	-2024	4550	6624	13901	8182	9085	11898	-163	-77.8	640	1065	1588	1002	-1756	-2609	-1017	-413	469	-476	1302	1984	3246	3198	3884	3970
	8	5270	2211	14119	10771	9793	8746	14756	13373	12205	16748	18389	12543	1972	1672	1748	2828	3799	2869	2332	1627	3906	3689	4453	3329	5823	5454	5362	6947	8405	5441
	10	-2577	-1343	2953	-2692	-1704	-2670	6878	7034	7037	845	1677	829	414	1852	2214	289	582	377	-1464	1169	1634	105	286	-199	2837	3868	4198	1422	1571	1297
	14	-1019	-231	-822	-2370	-2147	-2690	14585	13204	10269	7136	3332	2237	2594	2276	2228	563	588	893	1005	627	682	-1397	-865	98.4	5273	4723	4283	2433	2649	2128
	24	-2267	-2158	-2492	1927	-2206	-2178	2054	2673	1490	10786	11030	11867	479	571	1036	1975	1785	1810	-638	-732	573	94.9	169	255	1312	1381	1887	4494	4431	5157
	35	-1090	-1408	-941	5560	2170	-268	2396	7334	4450	13389	15666	16220	1413	1635	1314	1408	1353	1940	-483	227	77.8	-305	-1535	-277	2423	2692	2354	5094	5467	5565

## Sheet: Suppl. Fig. 2
	Fig S2a							Fig S2a							Fig S2a
	CD74							H2-DMa							H2-DMb1
	PDGFRα Fibro	Club	Multiciliated	AT2	SPClowMHChigh	CD11c+ cells		PDGFRα Fibro	Club	Multiciliated	AT2	SPClowMHChigh	CD11c+ cells		PDGFRα Fibro	Club	Multiciliated	AT2	SPClowMHChigh	CD11c+ cells
	0.08	182.39	24.57	18663.9	81.69	0.39		13.71	49.07	258.46	112.36	76.69	262.06		1.52	21.78	4	27.39	8.04	69.4
	0.13	221.6	50.18	366.59	158.99	51.56		7.58	43.94	35.13	141.84	57.51	120.4		0.82	7.43	6.18	24.2	10.19	19.86
	12.84	32.77	28.29	188.08	26.42	99.72		0.03	27.93	52.92	231.94	35.52	110.96		0	2.22	5.69	27	22.25	14.57
		17.53	22.21	285.75	28.92				7.1	28.16	155.78	9.84				1.13	4.34	19.35	1.18
		13.76	15.01	178.67	46.65				10.24	24.86	159.98	15.05				1.06	3.2	15.57	8.28
	Fig S2a							Fig S2a							Fig S2a
	H2-DMb2							H2-Oa							H2-Ob
	PDGFRα Fibro	Club	Multiciliated	AT2	SPClowMHChigh	CD11c+ cells		PDGFRα Fibro	Club	Multiciliated	AT2	SPClowMHChigh	CD11c+ cells		PDGFRα Fibro	Club	Multiciliated	AT2	SPClowMHChigh	CD11c+ cells
	0.01	24.5	3.86	720.85	14.63	0.06		0.18	1.68	0.55	3.19	0.47	72.16		0.03	3.62	22.87	6.64	0.04	17.26
	0.01	18.31	2.96	12.84	4.25	11.11		1.3	1.93	0.01	3.17	1.29	18.66		0.03	2.26	10.64	0.06	0.02	6.21
	0.02	3.44	9.48	57.85	7.46	48.48		3.93	0	0.65	6.26	0.23	12.24		4.74	2.34	36.63	0.1	0	25.96
		1.8	5.94	49.25	19.71				0.25	0.31	6.72	0.19				0.97	21.61	0.08	0.8
		3.46	3.32	51.28	7.28				0	0.24	4.51	10.31				0.99	17.19	0.08	0.04
	Fig S2b			Fig S2b			Fig S2b			Fig S2b
	Club			Ciliated			SPClowMHChigh			AT2
	OVA(323-339)	OVA(323-339)+αMHC-II		OVA(323-339)	OVA(323-339)+αMHC-II		OVA(323-339)	OVA(323-339)+αMHC-II		OVA(323-339)	OVA(323-339)+αMHC-II
	50.8	3.98		50.3	4.71		69.4	3.65		86.4	3.49
	49.4	4.18		53.6	3.78		66.4	4.66		85.7	3.62
	81.3	6.28		82.2	5.02		88.5	3.95		97.2	4.64
	78.6	4.92		78.8	4.82		86.8	3.67		94.4	4.4
	78.7	4.78		79.4	4.87		87.4	4.06		95.6	4.03
	Fig S2d					Fig S2d					Fig S2d					Fig S2d
	Club					Ciliated					SPClowMHChigh					AT2
	Naïve		Sp19F			Naïve		Sp19F			Naïve		Sp19F			Naïve		Sp19F
	MHC-IIfl/fl	MHC-IIΔEpi	MHC-IIfl/fl	MHC-IIΔEpi		MHC-IIfl/fl	MHC-IIΔEpi	MHC-IIfl/fl	MHC-IIΔEpi		MHC-IIfl/fl	MHC-IIΔEpi	MHC-IIfl/fl	MHC-IIΔEpi		MHC-IIfl/fl	MHC-IIΔEpi	MHC-IIfl/fl	MHC-IIΔEpi
	1036	804	1419	832		671	690	1355	1017		34572	407	41500	440		27406	573	81734	699
	973	787	2279	646		648	641	1856	840		37570	460	30407	406		30407	634	47363	559
	1019	783	4125	600		829	662	4144	764		32999	429	38283	348		16945	603	78033	520
	990	858	1985	589		662	772	2045	818		39424	437	34388	401		20877	613	65918	534
		860	1962	816			667	2158	1007			394	45693	555			556	79554	691
		749	1377	733			854	1360	896			382	46764	481			350	64585	583
		821	1549	729			858	1454	930			452	53776	513			509	77870	583
			973					1333					47862					64737

## Sheet: Suppl. Fig. 3
	Fig S3b													Fig S3d
		FSC	EpCAM	Pdpn	CD24	CD104	MHC-II	CD86	CD40	PD-L1	PD-L2	ICAM1		Club	0	1	3	7	8	10	14	24	35
	21	1.53	3.46	2.06	0.02	0.02	2.83	-0.04	-0.03	0.17	0.13	0.71		8	13.3	16.5	10.9	5.78	1.64	0.97	0.53	1.23	1.71
	32	1.56	3.6	0.92	0.2	0.01	3.64	1.36	-0.05	0.5	0.41	0.31		12	4.82	4.22	3.78	6.73	2.01	2.95	2.61	3.88	4.36
	11	1.72	3.8	0.51	0.13	0.06	3.67	-0.02	-0.01	0.44	0.33	1.43		13	0.8	0.66	1.51	1.06	10.6	4.77	0.68	0.73	0.49
	4	0.96	2.71	0.07	-0.03	0.12	3.08	-0.05	0.1	0.3	-0.02	0.06		15	2.77	0.48	2.01	2.56	0.42	2.07	2.61	5	6.43
	9	1.53	3.68	0.05	0.02	0	2.96	-0.14	-0.05	0.11	-0.1	0.11		16	3.39	3.07	3.63	1.44	0.63	1.8	1.52	5.08	5.8
	2	1.5	3.22	0.11	-0.01	0	3.21	-0.09	-0.05	0.12	-0.04	0.09		17	1.2	0.88	2.36	2.22	11	6.76	2.05	1.53	0.95
	13	0.98	3.83	0.02	0.8	0.73	1.93	0	0.66	0.29	0.08	0.05		22	3.43	0.63	1.33	5.85	0.63	1.73	1.83	2.49	3.17
	26	1.5	3.43	0.06	0.03	-0.02	1.83	-0.11	-0.04	0.03	-0.05	0.09		24	3.91	3.7	1.19	2.1	1.09	1.49	2.19	1.65	1.42
	1	1.58	3.67	0.15	0.04	0.07	4.12	-0.08	-0.04	0.7	-0.05	0.15		29	0.31	1.23	0.35	0.44	0.28	0.43	0.39	0.49	0.37
	7	1.15	3.37	0.11	-0.05	0.24	4.05	-0.06	0.18	0.87	-0.03	0.09
	25	1.14	3.32	0.04	-0.01	0.17	3.76	-0.07	0.15	0.71	-0.02	0.09		Transitional	0	1	3	7	8	10	14	24	35
	6	1.08	2.74	0.11	-0.03	0.28	4.66	-0.04	0.18	1.82	0.02	0.17		14	0.12	0.42	1.67	0.98	14.8	4.94	1.13	0.92	0.27
	27	1.22	3.15	0.27	0.02	0.17	4.07	0.01	1.04	1.21	0.05	0.25		18	2.3	5.71	5.28	2.84	2.11	1.82	1.89	2.39	2.12
	3	1.01	2.35	0.08	-0.05	0.18	3.96	-0.04	0.13	0.98	0	0.06		19	3.29	3.11	2.58	4.82	1.37	1.35	2.23	3.1	3.34
	10	1.09	2.96	0.13	0.04	0.17	3.9	-0.04	0.16	1.06	0.13	0.66
	28	0.97	2.86	0.88	-0.03	0.16	3.88	0	0.17	0.91	0.07	0.32		Ciliated	0	1	3	7	8	10	14	24	35
	30	1.6	4.41	1.1	3.12	1.13	0.24	2.01	-0.07	0.22	0.75	0.01		5	7.93	1.56	2.22	3.58	0.98	2.83	4.92	9.21	9.47
	5	1.64	4.32	0.14	3.13	1.31	0.22	0.3	-0.01	0.1	0.17	-0.01		20	2.89	11.9	9.22	1.46	0.94	0.93	0.68	0.27	0.23
	20	1.76	4.87	0.27	3.78	1.89	0.33	0.51	-0.02	0.21	0.43	0.31		23	0.28	0.52	2.16	0.61	4	4.21	1.15	1.11	0.36
	23	1.7	4.59	0.16	3.08	1.75	1.21	0.27	-0.03	0.27	0.19	0.22		30	0.47	0.98	0.09	0.62	0.12	0.14	0.21	0.12	0.06
	33	1.43	3.83	2.74	1.07	2.85	0.14	0.1	0.02	0.08	0.13	0.44
	19	0.67	3.11	0.03	1.78	0.62	0.09	0.09	0.12	0.04	0.07	-0.03		SPClowMHChigh	0	1	3	7	8	10	14	24	35
	14	0.87	3.88	0.06	2.03	1.51	1.35	0.1	0.18	0.37	0.16	0.07		3	1.58	1.84	8.14	8.33	7.01	12.4	13.5	6.98	3.95
	18	0.86	4.11	0.06	2.39	1.47	0.18	0.16	0.22	0.1	0.16	-0.03		6	0.42	3.07	12.9	2.86	14.2	13	6.86	2.88	1.56
	16	0.96	3.18	0.01	0.41	0.25	0.13	-0.02	1.16	0.05	0.02	-0.05		7	5.76	0.16	1.13	5.02	0.5	3.46	6.23	8.65	9.91
	12	0.72	2.67	-0.01	0.34	0.14	0.07	-0.01	0.27	0.02	0.01	-0.02		10	0.18	19.8	2.89	0.61	6.24	0.75	0.18	0.15	0.13
	17	0.78	2.99	0.01	0.42	0.27	0.81	-0.01	0.28	0.09	0.03	0		25	5	0.22	0.71	8.62	0.93	0.77	0.75	1.78	1.85
	24	1.63	4.78	-0.04	1.16	0.74	0.44	0.09	-0.03	0.16	0.01	0.02		27	0.11	0.27	0.51	0.19	2.1	1.85	0.24	0.69	0.13
	8	1.04	3.93	-0.01	1.2	0.68	0.18	-0.01	0.87	0.1	0.05	0		28	0.06	0.03	0.75	1.04	1.86	2.08	1.02	1.13	0.18
	15	1.02	4.41	0.07	0.85	0.78	0.29	0.01	1.01	0.13	0.06	-0.08
	29	1.42	4.03	0.01	0.88	0.19	0.16	0.01	0.01	0.05	0.02	0		AT2	0	1	3	7	8	10	14	24	35
	22	0.83	3.64	0.01	0.51	0.33	0.13	-0.01	0.36	0.05	0.02	-0.03		1	2.23	0.14	14.2	5.68	1.79	11.5	18.9	7.71	5.39
	31	0.98	4.27	-0.04	0.78	0.43	0.24	0.04	0.25	0.3	0.03	-0.01		2	5.33	0.1	0.81	4.78	0.55	3.57	9.69	12	12.2
	34	1.07	2.07	0.39	0.41	0.05	1.4	0.12	0.45	0.94	0.2	0.46		9	11.9	0.02	0.21	4.3	0.21	1.57	2.41	4.78	9.12
														11	0.08	16.1	3.28	0.42	7.62	1.7	0.51	0.14	0.17
														26	5.71	0.04	0.13	0.96	0.14	0.48	0.67	1.92	3.5

## Sheet: Suppl. Fig. 4
	Fig S4c
	Club	0	1	3	8	10	14	24	35	2XSal
	8	13.3	16.5	10.9	5.78	3.26	0.77	1.44	1.21	1.07
	12	4.82	4.22	3.78	6.73	4.36	4.4	5.01	4.77	4.48
	13	0.8	0.66	1.51	1.06	0.51	0.29	0.6	0.45	0.4
	15	2.77	0.48	2.01	2.56	4.58	4.09	8.19	8.02	8.73
	16	3.39	3.07	3.63	1.44	2.74	3.08	7.87	6.21	5.15
	17	1.2	0.88	2.36	2.22	1.47	0.75	1.04	0.86	0.75
	22	3.43	0.63	1.33	5.85	4.33	3.45	3.54	3.48	3.4
	24	3.91	3.7	1.19	2.1	2.65	2.18	2.24	2.49	1.95
	29	0.31	1.23	0.35	0.44	0.46	0.52	0.49	0.38	0.53
	Transitional	0	1	3	8	10	14	24	35	2XSal
	14	0.12	0.42	1.67	0.98	0.63	0.17	0.19	0.46	0.11
	18	2.3	5.71	5.28	2.84	3.85	1.97	2.41	3	2.77
	19	3.29	3.11	2.58	4.82	3.29	3.03	4.27	4.17	3.49
	Ciliated	0	1	3	8	10	14	24	35	2XSal
	5	7.93	1.56	2.22	3.58	5.25	6.23	7.42	12.3	13.5
	20	2.89	11.9	9.22	1.46	1.13	0.55	0.14	0.56	0.28
	23	0.28	0.52	2.16	0.61	0.43	0.27	0.22	0.76	0.19
	30	0.47	0.98	0.09	0.62	0.32	0.43	0.35	0.53	0.68
	SPClowMHChigh	0	1	3	8	10	14	24	35	2XSal
	3	1.58	1.84	8.14	8.33	6.17	4.08	3.84	3.2	2.14
	6	0.42	3.07	12.9	2.86	2.29	1.03	1.47	0.86	0.56
	7	5.76	0.16	1.13	5.02	8.57	8.01	9.79	8.97	9
	10	0.18	19.8	2.89	0.61	0.31	0.08	0.12	0.07	0.07
	25	5	0.22	0.71	8.62	2.31	1.75	2.75	1.69	2.39
	27	0.11	0.27	0.51	0.19	0.2	0.12	0.52	0.11	0.13
	28	0.06	0.03	0.75	1.04	0.62	0.25	0.35	0.13	0.1
	AT2	0	1	3	8	10	14	24	35	2XSal
	1	2.23	0.14	14.2	5.68	8.15	7.74	3.94	5.01	4.44
	2	5.33	0.1	0.81	4.78	8.43	14.1	9.79	7.33	7.41
	9	11.9	0.02	0.21	4.3	6.98	11.5	6.65	9.14	10.2
	11	0.08	16.1	3.28	0.42	0.26	0.16	0.08	0.07	0.08
	26	5.71	0.04	0.13	0.96	1.84	3.81	3.61	3.2	4.12
	Fig S4d
	MHC-II
	Days	AT2						Ciliated						Club						SPClowMHChigh						Club-Ciliated
	0	59427	82136	52576	91418	62027	77835	1699	1820	1315	1809	1964	2217	2014	1578	1581	2182	1930	2087	218117	228327	204829	231318	205032	217856	871	982	743	834	1040	1112
	1	170016	152467	170708	151660	156901	138986	1856	2137	2458	3034	3739	3449	1417	1153	1270	1475	1708	1704	258924	210789	267421	209616	241210	236712	834	652	949	1104	1374	1159
	3	495134	491443	399746	474326	440541	391836	3851	3711	3612	4658	4272	4104	1701	1805	1771	2528	2363	2404	492194	470296	394733	407401	418869	399028	1785	1812	2180	2137	1771	1993
	8	177783	134318	180776	154645	179535	151351	2452	2346	2904	2476	5082	2500	1433	1338	1148	1462	3024	1199	288720	246406	265328	275451	282014	265739	893	886	1114	1030	2919	1151
	10	182253	109049	175198	127747	165648	143492	2610	2465	2948	1610	4347	2266	1759	1949	1958	1859	1797	1313	308771	242132	300000	252435	286490	256210	1258	1342	1416	804	2919	973
	14	118035	120434	102825	116227	124692	122755	2121	2452	2792	1946	1817	1936	1611	1375	1356	1657	1744	2052	266648	261070	240341	255402	279432	278435	1125	1184	1356	987	976	1199
	24	91053	119533	153049	92614	96366	100329	2200	2408	3221	2016	2154	2377	2533	1838	1792	2403	2275	2124	246838	258350	313863	250939	248927	275384	1202	1131	1515	1254	1368	1432
	35	124504	131142	99435	86521	77504	136017	2263	2202	2085	1950	1817	3938	1924	1873	1864	1632	1842	3292	265215	275412	246444	253561	241898	293490	1222	1264	1161	1121	1058	2641
	CD40
	Days	AT2						Ciliated						Club						SPClowMHChigh						Club-Ciliated
	0	-1292	-1135	-1055	-653	-810	-986	-661	-651	-827	-480	-334	-206	13422	11203	11000	3014	4159	4974	783	807	627	1725	1775	1704	2100	2338	2040	1194	1144	1179
	1	-372	-308	305	-390	239	64	-731	-452	-247	-147	60.5	-59	12657	7346	15493	4123	4589	4216	1139	1229	1356	1716	1983	1857	3522	3291	4151	1550	2322	2042
	3	132	-176	711	-463	49.5	-0.872	-332	-455	23.3	-241	-341	112	11279	15659	16424	4639	7268	5872	1612	1459	1719	1979	2104	2094	3860	3746	4840	1777	2186	2405
	8	-618	-829	-328	-511	-375	-609	-383	-646	-238	-379	-150	-256	3080	2746	3609	2358	3078	3314	1588	1449	1850	1471	2050	1551	900	741	979	922	1189	972
	10	-708	-758	-646	-879	-771	-1077	-239	-353	-217	-387	-1477	-1071	4068	4667	4576	2005	4986	5644	1465	1435	1422	484	1031	393	1231	1024	1324	763	1607	1106
	14	-864	-791	-711	-850	-969	-930	-537	-363	-529	-742	-991	-892	3660	3527	3415	4296	5683	7421	1108	1584	1536	747	989	814	758	979	880	854	1127	1162
	24	393	215	611	-242	-345	-326	1802	2128	2024	109	150	274	4643	6039	6356	10636	11511	13527	2875	2744	3052	1688	1711	1653	1866	2049	2697	1662	1851	1985
	35	-85	-220	42.5	-423	-655	-271	379	408	473	-194	-351	-58.7	6096	4780	6145	10856	12519	2967	2081	2140	1974	1408	1197	1728	1309	1259	1278	1771	1824	1644
	CD86
	Days	AT2						Ciliated						Club						SPClowMHChigh						Club-Ciliated
	0	-1833	-1738	-1690	-1076	-1168	-1041	2988	2281	2141	3402	2610	3391	-411	-609	-500	36.3	-121	-80.8	-1042	-1243	-1209	-489	-687	-513	956	770	760	1142	905	1105
	1	-354	-536	25.5	-522	-485	-541	4568	5413	5979	5167	5431	5672	-105	-112	-210	85	59.6	289	-844	-733	-556	-260	-178	-245	1662	1489	1701	1452	1495	1829
	3	-325	-963	-666	-925	35.5	-153	3747	3152	3659	4430	5250	5138	155	85.7	-80.4	86	578	519	-657	-772	-738	-163	751	581	1095	1052	1197	1133	1531	1428
	8	-1344	-1447	-1173	-834	-771	-908	2441	2542	2888	6673	6928	7702	-486	-452	-521	122	188	-8.44	-1436	-1901	-1890	-827	-621	-730	322	426	241	1757	1797	1933
	10	-1312	-1465	-1298	-1040	-778	-1043	3035	4577	4937	1157	2546	1504	-223	-370	-219	-77.3	-88.6	-319	-667	-848	-824	-513	-249	-831	1004	1182	1342	514	575	395
	14	-852	-1117	-850	-1025	-963	-984	4797	5005	5541	1544	2742	1463	-46.4	-138	-11.2	-221	-135	-252	-40.7	-335	-98.5	-497	-493	-509	1461	1487	1623	515	856	567
	24	-1261	-1140	-1002	-1088	-892	-1069	1955	2724	3156	4749	6258	5118	-210	-374	-156	188	252	117	-635	-841	-447	-427	116	-331	632	726	828	1602	2180	1692
	35	-1066	-1092	-1003	-1376	-1469	-1178	2195	1882	2159	5745	5959	5153	-130	75.5	-102	-88.7	-106	530	-558	-238	-532	-716	-962	-319	843	895	837	1826	2176	2139
	ICAM1
	Days	AT2						Ciliated						Club						SPClowMHChigh						Club-Ciliated
	0	21485	21977	19450	23363	23510	22959	743	1403	3089	8356	7256	7821	-5529	-5492	-4867	-1380	-1738	-1850	19552	17145	18938	21356	24160	25573	-5459	-5461	-5067	-3742	-3778	-3422
	1	427176	440428	466163	508610	659016	596157	71027	103879	104394	116764	170550	141330	12382	31267	22226	28976	25315	24621	121013	162838	162657	147579	180740	149453	11780	18508	24367	23380	34657	22667
	3	205681	154063	176715	152255	124153	94967	61050	51084	60774	47608	48917	48164	1825	95.1	7736	2548	1840	3475	57447	44598	57920	47418	38720	35141	9790	5509	28718	6862	4328	4008
	8	24290	22122	24714	24700	31525	23540	-1062	-3376	-10717	1569	12615	301	-4089	-4642	-4869	-4481	-3890	-5216	12682	22919	16073	15271	18859	15593	-6974	-7667	-9143	-7232	-3037	-6515
	10	22001	20810	23678	24357	29904	26603	-232	-1748	-1677	6725	2972	3465	-5894	-5763	-6838	-1436	-3711	-3541	14148	12521	16899	20851	11719	18781	-7796	-7409	-8769	-4093	-3499	-5344
	14	17991	18274	18248	19704	20596	20813	-3139	-2195	-3972	2019	2209	3800	-6927	-9139	-9800	-5836	-6640	-6609	13313	10823	9617	11740	12452	16195	-7492	-8836	-9701	-7431	-7698	-6967
	24	17655	18407	24132	13635	15068	15205	-3708	-3589	-6670	-4171	-4413	-4837	-8016	-8668	-9081	-11967	-13366	-12681	10565	16957	11589	12102	10645	12006	-8438	-8368	-8330	-10006	-10033	-10338
	35	18721	15401	19410	18985	19188	20672	-4952	-5365	-5278	-4485	-3202	9079	-12485	-14197	-13846	-11480	-9479	-2764	12872	6026	12376	11898	22850	7470	-11000	-11175	-10579	-10156	-8986	-8453
	PD-L1
	Days	AT2						Ciliated						Club						SPClowMHChigh						Club-Ciliated
	0	1651	2476	1602	2755	2015	2441	2063	2701	2077	2333	2585	2614	2763	3382	2361	1942	2027	1835	23721	30694	21315	23525	18698	22050	1604	2561	1645	1131	1295	1283
	1	10632	10134	12681	10558	13455	9302	3266	4162	5610	7330	9101	5703	2173	2077	2315	2211	2074	1841	44842	30975	42991	31036	45773	45922	1785	1836	2837	3136	3649	2604
	3	43048	41046	33652	26473	32514	23371	4862	4430	6594	5130	7428	6294	1880	2017	3222	1240	2024	1889	66957	64619	54580	49693	63085	55228	2314	2540	5508	2425	2811	2647
	8	6719	4750	6277	7238	11079	7981	3635	3573	3968	5534	7410	5430	1680	1528	1349	1931	2688	1664	29225	19928	22818	35306	40069	32886	1364	1385	1329	1970	3806	2013
	10	8151	4259	7942	5461	6894	6143	3795	4129	3714	3635	7536	4524	2092	4596	1730	2604	1613	1705	36312	30906	33379	28625	36435	29973	1776	2840	1895	1312	3846	1544
	14	3135	4250	2942	4060	4497	3767	1828	2487	2367	2575	2708	2349	1126	946	778	1599	1629	1544	26733	29147	24325	25036	27492	26358	983	1226	1256	1036	991	1034
	24	3724	3901	6053	3175	3593	3269	4484	3847	5664	3305	4456	3873	4194	2922	2471	3367	3645	3058	30397	31698	44169	24382	27914	29495	2122	1916	2073	1767	2417	2121
	35	4688	4927	3512	2390	2607	5089	3641	2991	3314	2606	2553	3936	1929	1675	2283	1514	2477	2435	29863	29110	25923	24410	23286	30524	1538	1495	1777	1250	1612	2174
	PD-L2
	Days	AT2						Ciliated						Club						SPClowMHChigh						Club-Ciliated
	0	-3389	-3166	-3214	-2859	-2852	-144	4227	3725	2405	2995	2726	5060	-138	265	-459	-1127	-916	-733	-1688	-1263	-2145	-2068	-2399	-1925	2092	2556	1950	1647	1450	1813
	1	6877	10286	9265	15124	13596	14344	9210	15661	15714	14278	18355	18617	1484	2576	2086	1966	1572	2252	2229	3635	3892	3225	4325	3890	5142	5903	6039	5062	5812	6984
	3	3315	-190	939	1261	294	-1017	10024	8441	11375	11304	9969	13738	1939	1741	2300	1514	1466	1676	1560	785	1552	726	742	400	4758	3992	6259	4364	3949	4444
	8	-2399	-52.9	116	-2334	-1505	-2024	4550	6624	13901	8182	9085	11898	-163	-77.8	640	1065	1588	1002	-1756	-2609	-1017	-413	469	-476	1302	1984	3246	3198	3884	3970
	10	-1761	-4110	-3164	-2371	-2769	-2777	5823	6630	7596	-1051	733	1354	534	598	396	-862	172	-493	-743	-913	-1163	-2122	-487	-1798	2555	2398	2812	261	947	823
	14	2229	-2147	-1389	-3618	-3089	-3138	11060	10512	11922	2926	4894	2755	1474	1138	1446	116	224	62.2	639	-234	190	-1114	-1087	-1487	3520	4271	4386	1924	2444	2198
	24	-3159	31.9	-2533	-2417	-604	-1972	1467	2535	2307	8911	13672	11127	123	368	482	625	1589	1139	-970	-987	-651	-1278	167	-590	985	1259	1200	3159	4867	3924
	35	-1328	-1053	-1715	-3217	-1659	-2781	5163	4390	5158	10287	10943	11127	1118	1337	1475	316	308	1827	-648	-399	-266	-1551	-2704	430	2297	2320	2593	3821	4845	5007

## Sheet: Fig. 3
	Fig 3a
	Days	T Naive						TCM						TEM						TRM or CD11a+CD69+CD25- TEff						CD25+ TRM or CD11a+CD69+CD25+ TEff
	0	174	99	377	1685	1628	1053	111	23	62	172	320	183	666	182	480	749	1044	624	424	72	237	294	543	306	127	34	31	86	137	24
	1	2744	2655	2048	4662	3060	7524	1960	2470	1313	2394	3230	7106	5096	4199	3570	7182	5780	19437	4018	3643	1470	4410	2720	10450	1568	1544	735	1512	2040	3971
	3	3433	8190	5760	21190	9371	24900	357	819	840	2771	1785	2822	3184	2583	3420	8313	5950	7304	2687	4221	1860	5542	5653	4648	1443	1071	2880	2608	2380	3154
	7	3211	1350	608	2889	7508	956	1050	210	152	494	597	294	3890	863	1064	5350	7508	1838	1112	236	722	10165	12968	1103	803	184	380	1391	1638	259
	8	15660	12230	5142	29250	10080	17225	3654	2584	3000	8483	3456	4903	8613	6029	3428	13455	7488	10070	5220	4306	3214	9068	5040	7155	5742	4651	3642	7313	4608	6360
	10	67725	66465	51920				19157	14401	17848				63855	39563	45430				125775	56970	76258				27090	11394	16225
	14	5675	3366	5674	11733	14040	4851	406	644	1403	1853	3024	2646	26105	27225	25500	43225	63720	71663	99313	60885	100725	167960	170640	224910	2838	3614	4463	6422	11880	5182
	24	1690	1988	846	6760	1199	1989	244	454	235	1248	232	510	4088	9938	5640	20800	9165	14280	19893	33125	16920	60320	25028	26520	2425	4505	1175	3640	2609	2448
	35	243	1063	694	1418	1304	912	97	137	248	221	125	117	1241	3938	2920	4050	5298	3990	8395	38125	17155	22275	19560	15675	251	1313	297	1499	1141	741
	Fig 3c
		TEM						TRM or CD11a+CD69+CD25- TEff						CD25+ TRM or CD11a+CD69+CD25+ TEff
	8	4467	6532	4279	4237	3963	4880	7014	7373	6288	6812	7701	9618	5786	8649	6040	5420	7879	7450
	10	6196	6629	7813				15913	15073	16095				11243	9678	11760
	14	5221	4880	4393	5140	5174	4135	8043	8613	7176	9167	9458	5963	10439	8577	6812	6941	5886	6450
	24	3913	3437	3983	4074	5014	4747	5861	5326	5117	5975	6812	7574	6156	5963	5338	6656	8595	8110
	35	3843	3657	3503	3903	4457	3873	5140	4003	4310	6302	5385	5221	3824	5468	5577	5886	5326	6840
	Fig 3f
		Airway						Parenchyma						BVI
	7	0.00060099	0.00072018	0.00064496	0.00156792	0.00339487	0.00165608	0.00104887	0.00155303	0.00131649	0.00164634	0.00276903	0.00195466	0.00134835	0.0016474	0.00165378	0.002263	0.00279249	0.00247405
	8	0.00085865	0.00068468	0.00062141	0.00078284	0.00122704	0.00090413	0.00159802	0.00103823	0.00145579	0.00150873	0.00143066	0.00159465	0.00419475	0.00253425	0.00380404	0.00353397	0.0038164	0.00376267
	10	0.00193827	0.00144212	0.0010451	0.00214022	0.00233488	0.00275856	0.00394927	0.00175698	0.00158136	0.00160567	0.00198399	0.00313626	0.00766301	0.00584531	0.00694196	0.00573044	0.0070179	0.00811869
	14	0.00288867	0.00185993	0.00333562	0.00151262	0.00194485		0.00207916	0.00242237	0.00189167	0.00182702	0.00203545		0.00412799	0.00604459	0.00900955	0.00706425	0.0103044
	24	0.00159387	0.00148884	0.00077779	0.00217135	0.00139148	0.00175945	0.000759	0.00082433	0.00031073	0.00182218	0.00053795	0.0009697	0.00632964	0.00381281	0.00182654	0.00427221	0.00143435	0.00203747
	35	0.00236825	0.00249562	0.00154772	0.00263424	0.00180946	0.00131038	0.00043614	0.00065852	0.00051407	0.00086317	0.00047549	0.00031081	0.00286794	0.00452522	0.00268526	0.00347528	0.00296304	0.00275427
	Fig 3h
	Airway		BVI		Alveoli
	MHC-IIfl/fl	MHC-IIΔEpi	MHC-IIfl/fl	MHC-IIΔEpi	MHC-IIfl/fl	MHC-IIΔEpi
	0.00173954	0.00159928	0.00541923	0.00586624	0.00151851	0.0013843
	0.00271988	0.00216011	0.00416841	0.00417224	0.0009446	0.00121311
	0.0026719	0.00201755	0.00422073	0.00501273	0.0014168	0.00120629
	0.00275633	0.00128148	0.0066847	0.00448755	0.0014125	0.00133545
	0.00242246	0.00136359	0.00492598	0.0032554	0.00172847	0.00107702
	0.0016356	0.00122418	0.00426324	0.00441281	0.00131013	0.0010258
	0.00226107		0.00523626		0.00097255
	0.00196963		0.0059801		0.00100228
	Fig 3i				Fig 3i				Fig 3i
	CD4+ T cells				CD4+ TRM				CD103+ CD4+ TRM
	Naive	Het-IgG	Het-MR1		Naive	Het-IgG	Het-MR1		Naive	Het-IgG	Het-MR1
	1520	82500	34400		506	66200	27900		23	11400	3070
	2600	55100	22600		560	44800	16500		120	3490	1990
	4990	42100	33500		1040	33900	25400		182	4680	2540
	1730	69800	34600		432	56700	24400		86.4	7410	1970
	1270	43100	31500		601	31600	22800		33.4	2010	1960
	4310	30500	32300		1290	23200	25900		169	2550	1210
	7740	41800			1720	28700			344	2530
	4250				496				17.7
	5280				1320				99

## Sheet: Suppl. Fig. 5
	Fig S5b
		1xSp19F						2xSp19F
	0	1614	449	1267	3478	4175	2535	1614	449	1267	3478	4175	2535
	1	17640	15438	9975	23940	20400	54340	17640	15438	9975	23940	20400	54340
	3	12935	18900	16200	44010	31238	46480	12935	18900	16200	44010	31238	46480
	7	11115	3262.5	3268	21935	32760	4777.5	11115	3262.5	3268	21935	32760	4777.5
	8	11115	3262.5	3268	21935	32760	4777.5	44370	34450	20568	76050	33120	50350
	10	5995	8223	11025				317340	200978	219038
	14	4810	6480	3064	4110	12443	5198	140740	99495	144713	237120	272160	319725
	24	3680	1910	2964	6825	2221		29975	51675	26320	97240	39480	49980
	35	1128	2497	7118	2308	1658	9223	10585	46250	21535	30780	28525	23085
	Fig S5d			Fig S5d			Fig S5d			Fig S5d
	Club			Ciliated			SPClowMHChigh			AT2
	MHC-IIfl/fl	MHC-IIΔEpi		MHC-IIfl/fl	MHC-IIΔEpi		MHC-IIfl/fl	MHC-IIΔEpi		MHC-IIfl/fl	MHC-IIΔEpi
	977	760		785	745		40836	372		31990	437
	988	709		886	644		39538	342		40182	398
	718	694		637	699		33839	353		26126	384

## Sheet: Suppl. Fig. 6
	Fig S6b			Fig S6c			Fig S6d
	MHC-IIfl/fl	MHC-IIΔEpi		MHC-IIfl/fl	MHC-IIΔEpi		MHC-IIfl/fl	MHC-IIΔEpi
	6.33	4.82		1519.4	1575.4		423.42	473.6
	5.4	3.78		657.42	608.79		458.26	262.26
	4.97	5.53		1061.34	1207.97		332.68	269.19
	4.11	4		594.56	414.1		325.94	143.68
	Fig S6e			Fig S6e			Fig S6e			Fig S6e
	Total BAL			Macrophage			PMNs			Lymphocyte
	MHC-IIfl/fl	MHC-IIΔEpi		MHC-IIfl/fl	MHC-IIΔEpi		MHC-IIfl/fl	MHC-IIΔEpi		MHC-IIfl/fl	MHC-IIΔEpi
	638000	479000		411000	440000		0	0		227000	39400
	606000	742000		520000	666000		0	0		85600	76400
	185000	537000		174000	481000		0	0		10700	55700
	1040000	1220000		861000	1040000		20300	0		159000	183000
	1580000	907000		1330000	831000		19100	26700		228000	49300
	1010000	1460000		903000	1120000		6160	9200		101000	336000
	961000			726000			14200			220000
	Fig S6f			Fig S6f			Fig S6f			Fig S6f
	Club			Ciliated			SPClowMHChigh			AT2
	MHC-IIfl/fl	MHC-IIΔEpi		MHC-IIfl/fl	MHC-IIΔEpi		MHC-IIfl/fl	MHC-IIΔEpi		MHC-IIfl/fl	MHC-IIΔEpi
	943	689		850	732		35322	337		21482	339
	850	593		882	705		38386	333		26196	484
	870	613		800	676		29215	306		25308	327
	812			886			29607			25645
	Fig S6g			Fig S6g			Fig S6g
	CD4+ T cells			CD4+ TRM			CD103+ CD4+ TRM
	MHC-IIfl/fl	MHC-IIΔEpi		MHC-IIfl/fl	MHC-IIΔEpi		MHC-IIfl/fl	MHC-IIΔEpi
	4.27	5.44		3.82	4.81		0.88	1.17
	4.63	3.63		3.96	3.12		1.47	0.7
	4.13	6.56		3.77	5.66		0.78	1.85
	11.3	8.16		10.3	7.48		2.88	2.65
	8.92	9.71		8.04	9.14		2.45	1.24
	6.74	7.5		6.15	6.7		1.85	1.81
	10.8			9.74			1.2

## Sheet: Fig. 4
		Fig 4b												Fig 4b
			CD62L	FoxP3	Tbet	Gata3	RORγT	CD69	CD103	CD25	PD-1	Ki67			MHC-IIfl/fl							MHC-IIΔEpi
		17	0.85	1.72	2.13	1.63	1.44	1.63	1.81	2.14	0.71	0.28		17	3.7	0.996	4.88	0.14	0.45	1.01	0.262	5.4	0.56	0.766	0.894	2.09	0.592
		15	0.91	1.78	1.57	2.54	0.75	1.03	2.3	2.22	1.63	0.42		15	2.98	1.35	0.661	0.566	1.25	0.927	0.476	2.46	1.35	2.92	2.83	1.02	1.86
		4	0.89	0.63	2.32	1.95	1.8	1.7	2.37	1.26	0.83	0.18		4	4.86	2.5	4.75	1.63	14.5	6.08	3.36	12.8	5.35	11.3	12.7	7.85	16.1
		18	0.89	0.63	1.81	2.27	1.53	1.37	2.12	1.3	0.8	0.3		18	0.747	0.574	0.942	0.288	2.28	1.11	0.562	2.22	1.1	1.88	2.02	1.31	2.45
		13	0.92	0.66	2.57	2.25	0.52	1.44	2.95	1.4	0.9	0.26		13	1.99	3.93	1.19	3.06	2.24	2.55	1.1	0.597	1.88	2.41	3.36	0.343	0.78
		3	0.9	0.62	3.12	1.59	0.73	1.58	2.54	1.34	0.94	0.07		3	11.6	27	9.98	22.4	9.21	18.6	6.97	3.65	11.2	10.5	12.9	3.96	5.43
		19	0.97	0.74	2.55	2.42	1.36	0.39	0.79	1.29	1.1	2.02		19	1.26	1.25	1.45	0.62	0.69	0.549	0.604	1.76	1.7	1.87	1.54	0.394	1.55
		16	0.88	0.6	2.59	1.67	0.76	1.65	0.76	1.14	0.88	0.18		16	1.13	3.23	4.14	0.876	0.926	1.13	0.348	2.14	2.26	2.01	2.3	0.764	0.563
		2	0.9	0.64	2.48	2.28	0.67	1.44	0.74	1.33	0.85	0.24		2	14.1	9.96	12.9	17.3	11.6	12.4	9.14	8.86	10.9	12.7	13.6	10.1	9.57
		5	0.92	0.64	3.49	1.95	0.78	1.77	0.66	1.35	0.97	0.03		5	9.26	11	8.61	7.84	3.64	6.67	15.6	3.48	6.73	4.91	6.03	4.42	2.78
		7	0.89	0.64	3.19	2.04	0.75	0.99	0.65	1.27	0.8	0.14		7	2.44	3.05	2.5	15.3	2.7	9.03	15.3	1.02	2.21	2.92	4.06	4.31	2.01
		11	0.91	0.64	2.96	1.93	1.69	2.07	0.75	1.37	0.95	0.1		11	2.47	2.29	4.62	1.38	3.68	1.32	1.21	6.09	5.61	4.58	4.25	2.35	5.39
		6	0.87	0.57	3.06	1.05	0.67	1.46	0.65	1.25	0.91	-0.03		6	10.8	8.94	10.1	8.41	1.9	9.56	15.6	2.44	4.76	2.92	3.68	6.87	1.56
		8	0.84	0.55	2.5	1.05	1.53	1.65	0.65	1.17	0.81	0.1		8	5.08	2.69	5.94	2.19	7.69	3.34	2.94	8.73	5.24	4.27	5.25	13	8.67
		12	0.84	0.58	1.27	1.32	0.5	1.32	0.65	1.14	0.73	0.17		12	3.78	2.37	1.86	3.44	1.52	6.04	2.98	2.83	6.51	3.75	2.12	1.89	2.35
		9	0.83	0.52	1.95	0.59	0.52	1.49	0.67	1.17	0.87	-0.06		9	7.74	4.92	8.26	3.97	2.76	6.78	10.3	5.12	5.52	3.38	4.01	8.31	3.81
		20	0.85	0.54	1.42	2.01	1.14	1.06	0.61	1.2	0.67	0.37		20	1.09	0.315	0.576	0.488	1.48	0.891	0.698	0.895	1.12	0.822	0.715	1.94	1.21
		1	0.88	0.64	2.04	2.11	1.73	1.38	0.68	1.28	0.79	0.24		1	9.21	5.68	11.8	6.89	24.1	9.32	9.24	21	17.8	13.6	14.1	26.5	28.5
		14	0.87	0.61	2.28	1.87	0.87	1.13	0.67	1.08	2.1	0.28		14	1.74	1.52	1.22	0.268	3.27	0.77	0.614	2.24	1.11	6.29	0.754	0.504	1.01
		10	0.87	0.59	2.42	1.72	0.82	0.05	0.59	0.99	0.77	0.32		10	4.01	6.41	3.59	2.84	4.05	1.76	2.73	6.21	6.92	6.08	2.86	2.03	3.8
		Fig 4c												Fig 4c
			CD62L	FoxP3	Tbet	Gata3	RORγT	CD69	CD103	CD25	PD-1	Ki67			MHC-IIfl/fl							MHC-IIΔEpi
		8	0.97	1.76	1.49	2.41	0.94	0.03	2.81	1.53	0.72	1.5		8	5.93	5.05	3.47	2.59	2.59	5.99	3.05	5.35	5.34	4.18	5.33	3.96	2.89
		16	1.44	1.89	1.27	2	0.89	0.03	2.42	3.46	0.62	0.39		16	4.58	3.51	3.15	1.54	4.91	4.03	2.34	3.51	2.59	3.08	2.81	3.59	1.99
		12	0.88	0.63	3.55	2.34	0.98	1.51	0.65	1.28	0.66	0.18		12	3.31	2.15	4.99	4.8	3.38	4.27	6.84	2.53	0.975	1.93	4.9	2.21	5.02
		18	0.9	0.62	2.88	1.99	0.83	-0.03	2.3	1.12	0.67	0.38		18	1.96	3.2	1.1	3.09	2.11	2.69	1.65	2.27	1.63	1.96	2.62	2.08	1.72
		7	0.84	0.55	2.6	1.1	0.68	-0.05	0.63	0.96	0.63	0.31		7	7.66	7.76	4.81	7.04	4.38	6.74	5.13	4.82	4.5	2.99	2.74	3.96	2.35
		14	0.84	0.55	3.69	1.46	0.8	-0.02	0.55	0.83	0.6	0.32		14	1.58	2.95	3.22	3.06	6.44	2.45	4.5	2.84	3.66	7.79	2.9	4.02	1.86
		1	0.86	0.57	2.56	1.96	0.89	-0.02	0.62	0.93	0.72	0.39		1	11.6	12.3	11.3	8.27	15.1	11.3	11.2	16.1	16.4	10.5	10.4	10.4	11.7
		3	0.88	0.63	3.2	2.17	0.91	-0.04	0.69	1.07	0.63	0.37		3	4.77	11.1	7.93	28.8	8.03	9.62	16.2	5.6	8.47	8.8	10.5	5.63	10.1
		6	0.87	0.59	3.29	2.05	0.96	-0.11	0.64	1.01	0.71	0.37		6	3.54	6	6.81	3.68	4.7	3.37	2.17	10.4	6.47	8.8	4.01	2.78	3.14
		9	2.02	0.66	1.5	2.12	1.1	0.04	0.71	1.07	0.64	1.51		9	3.93	3.18	3.63	3.26	3.48	4.57	3.85	3.27	3.88	4.53	6	6.57	5.84
		13	0.99	1.63	1.36	2.07	0.84	0.05	0.66	1.4	0.67	0.42		13	5.35	4.67	3.04	1.96	4.65	3.68	2.42	4.02	3.7	3.08	4.37	4.73	2.92
		10	0.88	0.6	1.58	2.22	0.48	0.35	0.63	1.07	0.69	0.42		10	6.05	4.14	4.16	4.42	4.07	3.58	4.65	3.61	3.53	4.77	3.82	2.48	3.36
		19	0.91	0.62	1.56	2.11	0.92	-0.01	0.75	1.1	0.66	0.41		19	1.27	2	1.31	1.06	1	2.15	1.51	0.892	0.958	1.9	1.58	2.45	1.5
		20	2.16	0.61	1.38	1.95	0.97	0.04	0.7	0.96	0.57	0.42		20	0.347	0.421	0.92	0.323	0.792	1.27	0.969	0.335	0.622	0.504	0.672	0.838	0.737
		11	1.8	0.6	1.59	1.88	0.98	-0.05	0.68	0.98	0.61	0.41		11	4.81	3.24	5.66	2.39	2.11	4.53	3.65	4.37	4.49	4.36	2.42	3.32	5.3
		2	0.91	0.59	1.5	1.9	0.94	0	0.66	0.98	0.63	0.4		2	18.4	12.3	6.48	7.2	16.4	10.6	9.23	12.4	9.36	11.9	13.4	20	11.9
		5	0.9	0.66	1.7	2.37	1.45	-0.02	0.74	1.36	0.68	0.4		5	5.2	4.25	5.24	4.66	11.2	4.29	5.76	5.89	5.5	5.72	7.97	10.7	11.8
		21	1.22	0.89	1.88	1.57	1.1	0.19	0.68	1.2	0.9	0.44		21	0.347	0.884	0.602	0.4	0.158	1.82	0.342	0.335	0.37	0.119	0.312	0.201	0.191
		4	0.92	0.67	3.27	2.35	1.16	-0.05	0.67	1.07	0.83	1.83		4	4	5.58	13.6	6.25	2.16	5.8	7.95	5.78	8.35	7.94	7.49	4.39	8.3
		15	1.1	0.78	1.96	2.65	1.13	0.03	0.71	1.17	0.97	2.56		15	2.43	2.61	5.24	2.4	1.43	3.84	4.1	2.62	5.46	2.99	2.98	2.82	3.71
		17	1.32	1.85	1.93	2.52	1.21	0.02	0.76	1.34	0.97	2.38		17	2.85	2.74	3.29	2.79	0.898	3.44	2.54	3.14	3.73	2.19	2.83	2.85	3.66
	Fig 4d						Fig 4e
	Lung		Blood					MHC-IIfl/fl									MHC-IIΔEpi
	MHC-IIfl/fl	MHC-IIΔEpi	MHC-IIfl/fl	MHC-IIΔEpi			Tbet+	57.5	59.5	32.6	44.4	49.2	11	44.5	43.6	36.4	21.1	38.2	18.2	1.9	14.3	23.4	16.7	17	4.4	17.8
	2.01942	3.66137	0.125593	0.598752			Gata3+	15.4	18.4	22	32.6	30.9	27.8	29.6	37	28.1	16.4	15.1	16.4	4.9	15.4	42.1	41	46.8	56.8	33.1
	2.24906	2.8658	0.427549	0.539279			RORγT+ SP	27.2	22.1	45.5	23	19.9	61.3	25.9	19.5	35.5	62.4	46.7	65.4	93.1	70.3	34.5	42.3	36.2	38.8	49.1
	2.12574	3.4348	0.573225	0.329378
	2.30396	3.20857	0.774143	0.540629
	2.10509	2.51519	0.394442	0.133446
	1.52125	4.08638	0.341787	0.542853
			0.493299
	Fig 4f
		MHC-IIfl/fl- Lung								MHC-IIΔEpi-Lung										MHC-IIfl/fl- Blood								MHC-IIΔEpi- Blood
	IFN-γ	26.2	23.5	21.8	16.7	22.8	31.9	26.9	20.4	20.8	23.3	10.8	15.2	16.7	8.28	15.1	16.2	15.6	15.7	15.9	15.8	12	19.7	18.4	14.1	13.1	16.9	20.4	12.4	8.61	10.6	6.38	7.77	20.2	7.32	7.93	10.7
	IL-5/13	0.16	0.27	0.27	0.25	0.2	0.47	0.39	0.27	0.31	0.25	0.11	0.12	0.28	0.43	0.26	0.36	0.35	0.16	0.22	0.46	0.18	0.4	0.35	0.79	0.49	0.64	0.97	0.55	0.16	0.19	0.43	0.9	0.4	0.64	0.41	0.41
	IL-17A	14.9	23.5	26.9	26.6	26.4	12	8.09	21	26.3	18.1	35.4	28.9	20.9	33.7	30.7	24.5	22.4	24.9	1.75	2.1	1.86	2.16	2.92	1.15	0.95	4.01	2.92	1.09	1.81	1.3	0.52	1.05	4.25	1.32	1.31	1.58
	IFN-γ + IL-5/13	0.81	0.73	0.76	0.27	0.35	0.82	0.59	0.66	0.39	0.64	0.38	0.71	0.3	0.26	0.58	0.52	0.56	0.35	0.4	0.63	0.21	0.3	0.39	0.43	0.18	0.55	0.45	0.3	0.27	0.19	0.24	0.37	0.41	0.29	0.19	0.42
	IFN-γ + IL-17A	13.7	6.79	9.07	4.68	9.27	3.75	5.86	8.61	9.02	15.2	10.3	13.2	4.82	7.31	9.38	6.37	6.14	5.11	1.16	0.64	0.35	0.38	0.48	0.18	0.65	1.26	0.54	0.39	0.3	0.5	0.23	0.16	0.89	0.16	0.11	0.32
	IL-5/13 + IL-17A	0.063	0.13	0.1	0.081	0.057	0.17	0.18	0.25	0.21	0.076	0.13	0.037	0.067	0.16	0.32	0.13	0.15	0.1	0.011	0.015	0.00521	0.012	0.01	0.026	0	0.068	0	0.03	0.018	0	0.015	0.07	0.13	0.035	0.025	0.013
	IFN-γ + IL-5/13 + IL-17A	0.28	0.11	0.096	0.04	0.032	0.091	0.11	0.18	0.13	0.15	0.1	0.071	0.057	0.059	0.16	0.076	0.13	0.056	0.04	0.015	0.021	0.012	0.016	0	0.041	0.03	0	0.011	0.012	0	0.015	0.0037	0.045	0.011	0	0

[truncated: 12 more sheets: Suppl. Fig. 7, Suppl. Fig. 8, Suppl. Fig. 9, Suppl. Fig. 10, Suppl. Fig. 11, Suppl. Fig. 12, Fig. 5, Suppl. Fig. 14, Suppl. Fig. 15, Fig. 6, Suppl. Fig. 16, Suppl. Fig. 17]
